# Supplementary material for: Genetic diversity of the 2013–14 human isolates of influenza H7N9 in China
Source: BMC Infect Dis. 2015 Feb 28;15:109. doi: 10.1186/s12879-015-0829-8 (PMC4352237; doi:10.1186/s12879-015-0829-8)
Supplement: Additional file 1: Table S1. — List of influenza isolates include in the study. [file 12879_2015_829_MOESM1_ESM.xlsx]

## Sheet: Tabelle1
Supplementary Table 2. List of influenza isolates included in the study
Subtype	Host	Isolate_Name	Collection_Date	Location	Isolate_Id	PB2 Segment_Id	PB1 Segment_Id	PA Segment_Id	HA Segment_Id	NP Segment_Id	NA Segment_Id	MP Segment_Id	NS Segment_Id	Isolate_Submitter	Submitting_Lab	Authors	Originating_Lab
A / H7N9	Avian	A/chicken/Jiangsu/S002/2013	2013-04-16	Asia / China	EPI_ISL_142933	EPI457874	EPI457875	EPI457873	EPI457877	EPI457870	EPI457876	EPI457872	EPI457871	Huihui Kong (Harbin Veterinary Research Institute / Ministry of Agriculture)	Harbin Veterinary Research Institute	Zhang, Q.; Shi, J.; Deng, G.; Guo, J.; Zeng, X.; He, X.; Kong, H.; Gu, C.; Li, X.; Liu, J.; Wang, G.; Chen, Y.; Liu, L.; Liang, L.; Li, Y.; Fan, J.; Wang, J.; Li, W.; Guan, L.; Li, Q.; Yang, H.; Chen, P.; Jiang, L.; Guan, Y.; Xin, X.; Jiang, Y.; Tian, G.; Wang, X.; Qiao, C.; Li, C.; Bu, Z.; Chen, H.	Harbin Veterinary Research Institute
A / H7N9	Avian	A/chicken/Jiangsu/SC537/2013	2013-04-16	Asia / China	EPI_ISL_142930	EPI457850	EPI457851	EPI457849	EPI457853	EPI457846	EPI457852	EPI457848	EPI457847	Huihui Kong (Harbin Veterinary Research Institute / Ministry of Agriculture)	Harbin Veterinary Research Institute	Zhang, Q.; Shi, J.; Deng, G.; Guo, J.; Zeng, X.; He, X.; Kong, H.; Gu, C.; Li, X.; Liu, J.; Wang, G.; Chen, Y.; Liu, L.; Liang, L.; Li, Y.; Fan, J.; Wang, J.; Li, W.; Guan, L.; Li, Q.; Yang, H.; Chen, P.; Jiang, L.; Guan, Y.; Xin, X.; Jiang, Y.; Tian, G.; Wang, X.; Qiao, C.; Li, C.; Bu, Z.; Chen, H.	Harbin Veterinary Research Institute
A / H7N9	Avian	A/chicken/Jiangxi/SD001/2013	2013-05-03	Asia / China	EPI_ISL_142929	EPI457842	EPI457843	EPI457841	EPI457845	EPI457838	EPI457844	EPI457840	EPI457839	Huihui Kong (Harbin Veterinary Research Institute / Ministry of Agriculture)	Harbin Veterinary Research Institute	Zhang, Q.; Shi, J.; Deng, G.; Guo, J.; Zeng, X.; He, X.; Kong, H.; Gu, C.; Li, X.; Liu, J.; Wang, G.; Chen, Y.; Liu, L.; Liang, L.; Li, Y.; Fan, J.; Wang, J.; Li, W.; Guan, L.; Li, Q.; Yang, H.; Chen, P.; Jiang, L.; Guan, Y.; Xin, X.; Jiang, Y.; Tian, G.; Wang, X.; Qiao, C.; Li, C.; Bu, Z.; Chen, H.	Harbin Veterinary Research Institute
A / H7N9	Avian	A/chicken/Shanghai/S1055/2013	2013-04-03	Asia / China	EPI_ISL_142928	EPI457834	EPI457835	EPI457833	EPI457837	EPI457830	EPI457836	EPI457832	EPI457831	Huihui Kong (Harbin Veterinary Research Institute / Ministry of Agriculture)	Harbin Veterinary Research Institute	Zhang, Q.; Shi, J.; Deng, G.; Guo, J.; Zeng, X.; He, X.; Kong, H.; Gu, C.; Li, X.; Liu, J.; Wang, G.; Chen, Y.; Liu, L.; Liang, L.; Li, Y.; Fan, J.; Wang, J.; Li, W.; Guan, L.; Li, Q.; Yang, H.; Chen, P.; Jiang, L.; Guan, Y.; Xin, X.; Jiang, Y.; Tian, G.; Wang, X.; Qiao, C.; Li, C.; Bu, Z.; Chen, H.	Harbin Veterinary Research Institute
A / H7N9	Avian	A/chicken/Zhejiang/DTID-ZJU01/2013	2013-04	Asia / China	EPI_ISL_139501	EPI442718	EPI442719	EPI442720	EPI442721	EPI442722	EPI442723	EPI442724	EPI442725	Initial import	Other Database Import	Wu,H.; Wu,N.; Yao,H.; Chen,H.; Song,W.; Wang,P.; Zheng,M.; Lau,S.; Li,L.
A / H7N9	Avian	A/duck/Sunan/040802G/2013	2013-04	Asia / China	EPI_ISL_167222	EPI545793	EPI545794	EPI545207	EPI545795	EPI545796	EPI545797	EPI545798	EPI545799	Initial import	Other Database Import	Li,Y.; Huang,X.; Zhao,D.; Qi,X.
A / H7N9	Environment	A/Environment/Guangdong/C13281030/2013	2013-04-26	Asia / China / Guangdong	EPI_ISL_151430	EPI490976	EPI490977	EPI490975	EPI490979	EPI490972	EPI490978	EPI490974	EPI490973	Jing Lu (Guandong Centers for Disease Control)	Guandong Centers for Disease Control		Guangdong Provincial Center for Disease Control and Prevention
A / H7N9	Environment	A/environment/Henan/SC232/2013	2013-04-24	Asia / China	EPI_ISL_142913	EPI457714	EPI457715	EPI457713	EPI457717	EPI457710	EPI457716	EPI457712	EPI457711	Huihui Kong (Harbin Veterinary Research Institute / Ministry of Agriculture)	Harbin Veterinary Research Institute	Zhang, Q.; Shi, J.; Deng, G.; Guo, J.; Zeng, X.; He, X.; Kong, H.; Gu, C.; Li, X.; Liu, J.; Wang, G.; Chen, Y.; Liu, L.; Liang, L.; Li, Y.; Fan, J.; Wang, J.; Li, W.; Guan, L.; Li, Q.; Yang, H.; Chen, P.; Jiang, L.; Guan, Y.; Xin, X.; Jiang, Y.; Tian, G.; Wang, X.; Qiao, C.; Li, C.; Bu, Z.; Chen, H.	Harbin Veterinary Research Institute
A / H7N9	Environment	A/environment/Nanjing/2913/2013	2013-03-29	Asia / China	EPI_ISL_142306	EPI453622	EPI453621	EPI453616	EPI453609	EPI453612	EPI453611	EPI453610	EPI453613	Initial import	Other Database Import	Bao,C.; Cui,L.; Zhou,M.; Guo,X.; Hong,L.; Gao,G.F.; Wang,H.; Qi,X.; Ge,Y.; Zhao,K.; Li,W.; Tang,F.; Shi,Z.; Li,Y.
A / H7N9	Environment	A/environment/Wuxi/1/2013	2013-04-02	Asia / China	EPI_ISL_145654	EPI467333	EPI467334	EPI467337	EPI467345	EPI467344	EPI467338	EPI467339	EPI467340	Initial import	Other Database Import	Qi,X.; Qian,Y.H.; Bao,C.J.; Guo,X.L.; Cui,L.B.; Tang,F.Y.; Ji,H.; Huang,Y.; Cai,P.Q.; Lu,B.; Xu,K.; Shi,C.; Zhu,F.C.; Zhou,M.H.; Wang,H.; Zhao,K.; Yu,H.; Shi,Z.; Ge,Y.
A / H7N9	Human	A/Anhui/02/2013	2013-04-14	Asia / China / Anhui Province	EPI_ISL_141190	EPI447644	EPI447643	EPI447642	EPI447629	EPI447640	EPI447639	EPI447638	EPI447641	Lei Yang (WHO Chinese National Influenza Center / Virology Institute, Chinese CDC)	WHO Chinese National Influenza Center	Wang,Dayan;Gao,Rongbao;Yang,Lei;Zhou,Shumei;Li,Xiyan;Zhou,Jianfang;Zhu,Wenfei;Guo,Junfeng;Li,Xiaodan;Dong,Jie;Huang,Weijuan;Zhang,Ye;Dong,Libo;Zhao,Xiang;Lu,Jian;Lan,Yu;Shu,Yuelong
A / H7N9	Human	A/Anhui/03/2013	2013-04-21	Asia / China / Anhui Province	EPI_ISL_141191	EPI447637	EPI447636	EPI447635	EPI447630	EPI447633	EPI447632	EPI447631	EPI447634	Lei Yang (WHO Chinese National Influenza Center / Virology Institute, Chinese CDC)	WHO Chinese National Influenza Center	Wang,Dayan;Gao,Rongbao;Yang,Lei;Zhou,Shumei;Li,Xiyan;Zhou,Jianfang;Zhu,Wenfei;Guo,Junfeng;Li,Xiaodan;Dong,Jie;Huang,Weijuan;Zhang,Ye;Dong,Libo;Zhao,Xiang;Lu,Jian;Lan,Yu;Shu,Yuelong
A / H7N9	Human	A/Anhui/1/2013	2013-03-20	Asia / China / Anhui Province	EPI_ISL_138739	EPI439504	EPI439508	EPI439503	EPI439507	EPI439505	EPI439509	EPI439506	EPI439510	Lei Yang (WHO Chinese National Influenza Center / Virology Institute, Chinese CDC)	WHO Chinese National Influenza Center
A / H7N9	Human	A/Beijing/01-A/2013	2013-04-12	Asia / China / Beijing Municipality	EPI_ISL_141165	EPI447837	EPI447836	EPI447834	EPI447604	EPI447830	EPI447829	EPI447827	EPI447832	Lei Yang (WHO Chinese National Influenza Center / Virology Institute, Chinese CDC)	WHO Chinese National Influenza Center	Wang,Dayan;Gao,Rongbao;Yang,Lei;Zhou,Shumei;Li,Xiyan;Zhou,Jianfang;Zhu,Wenfei;Guo,Junfeng;Li,Xiaodan;Dong,Jie;Huang,Weijuan;Zhang,Ye;Dong,Libo;Zhao,Xiang;Lu,Jian;Lan,Yu;Shu,Yuelong
A / H7N9	Human	A/Changsha/1/2013	2013-03-22	Asia / China	EPI_ISL_148696	EPI477321	EPI477319	EPI477325	EPI477307	EPI477313	EPI477309	EPI477311	EPI477315	Initial import	Other Database Import	Zhang,R.S.; Ou,X.H.; Yuan,J.; Chen,J.F.
A / H7N9	Human	A/Changsha/2/2013	2013-04-29	Asia / China	EPI_ISL_148697	EPI477322	EPI477320	EPI477329	EPI477308	EPI477314	EPI477310	EPI477312	EPI477316	Initial import	Other Database Import	Zhang,R.S.; Ou,X.H.; Yuan,J.; Chen,J.F.
A / H7N9	Human	A/Fujian/01/2013	2013-04-23	Asia / China / Fujian Province	EPI_ISL_141180	EPI447714	EPI447713	EPI447712	EPI447619	EPI447710	EPI447709	EPI447708	EPI447711	Lei Yang (WHO Chinese National Influenza Center / Virology Institute, Chinese CDC)	WHO Chinese National Influenza Center	Wang,Dayan;Gao,Rongbao;Yang,Lei;Zhou,Shumei;Li,Xiyan;Zhou,Jianfang;Zhu,Wenfei;Guo,Junfeng;Li,Xiaodan;Dong,Jie;Huang,Weijuan;Zhang,Ye;Dong,Libo;Zhao,Xiang;Lu,Jian;Lan,Yu;Shu,Yuelong
A / H7N9	Human	A/Guangdong/05/2013	2013-12-17	Asia / China	EPI_ISL_156304	EPI506230	EPI506231	EPI506243	EPI506233	EPI506234	EPI506235	EPI506236	EPI506237	Initial import	Other Database Import	Guan,D.; Xiao,H.; Zeng,X.; Wu,J.; Ni,H.; Zhang,X.; Zou,L.; Liang,L.; Ke,C.; Lin,J.; Zhang,Y.
A / H7N9	Human	A/Guangdong/1/2013	2013-08-10	Asia / China	EPI_ISL_148417	EPI476698	EPI476699	EPI476700	EPI476697	EPI476702	EPI476703	EPI476704	EPI476701	Initial import	Other Database Import	Guan,W.; Li,X.; Zhang,X.; Ni,H.; Ke,C.; Yang,Z.; Ding,G.; He,J.; Pan,S.; Huang,J.; Lin,J.; Wu,S.; Zheng,K.; Li,R.; Wang,Y.; Lin,Y.; Chen,L.; Zhou,R.; Li,Y.; Chen,R.; Zhang,Y.; Zhong,N.
A / H7N9	Human	A/Hangzhou/1/2013	2013-03-24	Asia / China / Zhejiang Province / Hangzhou	EPI_ISL_138977	EPI441601	EPI441600	EPI441599	EPI440095	EPI441000	EPI440096	EPI440097	EPI441001	Jun Li (Hangzhou Center for Disease Control and Prevention)	Hangzhou Center for Disease Control and Prevention	Li,J; Sun,YX; Pu,XY; Yu,XF; Chen,QJ; Kou,Y; Ding,SJ; Zhou,YY; Pan,JC	Hangzhou Center for Disease Control and Prevention
A / H7N9	Human	A/Hangzhou/2/2013	2013-03-25	Asia / China / Zhejiang Province / Hangzhou	EPI_ISL_139498	EPI442709	EPI446450	EPI446452	EPI442710	EPI446453	EPI442711	EPI446454	EPI446455	Di Liu (Institute of Microbiology)	Hangzhou Center for Disease Control and Prevention	Jing-Cao, Pan	Hangzhou Center for Disease Control and Prevention
A / H7N9	Human	A/Hangzhou/3/2013	2013-04-02	Asia / China / Zhejiang Province / Hangzhou	EPI_ISL_139499	EPI442712	EPI446456	EPI446457	EPI442713	EPI446458	EPI442714	EPI446459	EPI446460	Di Liu (Institute of Microbiology)	Hangzhou Center for Disease Control and Prevention	Jing-Cao, Pan	Hangzhou Center for Disease Control and Prevention
A / H7N9	Human	A/Henan/01/2013	2013-04-16	Asia / China / Henan Province	EPI_ISL_141178	EPI447728	EPI447727	EPI447726	EPI447617	EPI447724	EPI447723	EPI447722	EPI447725	Lei Yang (WHO Chinese National Influenza Center / Virology Institute, Chinese CDC)	WHO Chinese National Influenza Center	Wang,Dayan;Gao,Rongbao;Yang,Lei;Zhou,Shumei;Li,Xiyan;Zhou,Jianfang;Zhu,Wenfei;Guo,Junfeng;Li,Xiaodan;Dong,Jie;Huang,Weijuan;Zhang,Ye;Dong,Libo;Zhao,Xiang;Lu,Jian;Lan,Yu;Shu,Yuelong
A / H7N9	Human	A/Hong Kong/2212982/2014	2014-01-28	Asia / Hong Kong (SAR)	EPI_ISL_154553	EPI502370	EPI502371	EPI502369	EPI502373	EPI502366	EPI502372	EPI502368	EPI502367	Gannon Mak (Public Health Laboratory Services Branch, Centre for Health Protection / Virology Division)	Public Health Laboratory Services Branch, Centre for Health Protection	Mak,G.C.; Cheng,P.K.C.; Lo,J.Y.C.	Public Health Laboratory Services Branch, Centre for Health Protection
A / H7N9	Human	A/Hong Kong/3263/2014	2014-02-12	Asia / Hong Kong (SAR)	EPI_ISL_156471	EPI507084	EPI507085	EPI507083	EPI507087	EPI507080	EPI507086	EPI507082	EPI507081	Gannon Mak (Public Health Laboratory Services Branch, Centre for Health Protection / Virology Division)	Public Health Laboratory Services Branch, Centre for Health Protection	Mak,G.C.; Cheng,P.K.C.; Lo,J.Y.C.	Public Health Laboratory Services Branch, Centre for Health Protection
A / H7N9	Human	A/Hong Kong/4495/2014	2014-03-01	Asia / Hong Kong (SAR)	EPI_ISL_157702	EPI509877	EPI509878	EPI509876	EPI509880	EPI509873	EPI509879	EPI509875	EPI509874	Gannon Mak (Public Health Laboratory Services Branch, Centre for Health Protection / Virology Division)	Public Health Laboratory Services Branch, Centre for Health Protection	Mak,G.C.; Cheng,P.K.C.; Lo,J.Y.C.	Public Health Laboratory Services Branch, Centre for Health Protection
A / H7N9	Human	A/Hong Kong/470129/2013	2013-11-30	Asia / Hong Kong (SAR)	EPI_ISL_157487	EPI509510	EPI509511	EPI509522	EPI509507	EPI509508	EPI509506	EPI509505	EPI509509	Initial import	Other Database Import	Kai-Wang To,K.; Song,W.; Lau,S.Y.; Que,T.L.; Lung,D.C.; Fan-Ngai Hung,I.; Chen,H.; Yuen,K.Y.; To,K.K.W.; Lau,S.-Y.; Que,T.-L.; Chan,J.F.W.; Chan,K.-H.; Yuen,K.-Y.
A / H7N9	Human	A/Hong Kong/5581/2014	2014-04-03	Asia / Hong Kong (SAR)	EPI_ISL_159477	EPI516595	EPI516596	EPI516594	EPI516598	EPI516591	EPI516597	EPI516593	EPI516592	Gannon Mak (Public Health Laboratory Services Branch, Centre for Health Protection / Virology Division)	Public Health Laboratory Services Branch, Centre for Health Protection	Mak,G.C.; Cheng,P.K.C.; Lo,J.Y.C.	Public Health Laboratory Services Branch, Centre for Health Protection
A / H7N9	Human	A/Hong Kong/5731/2014	2014-04-08	Asia / Hong Kong (SAR)	EPI_ISL_160290	EPI520861	EPI520862	EPI520860	EPI520864	EPI520857	EPI520863	EPI520859	EPI520858	Gannon Mak (Public Health Laboratory Services Branch, Centre for Health Protection / Virology Division)	Public Health Laboratory Services Branch, Centre for Health Protection	Mak,G.C.; Cheng,P.K.C.; Lo,J.Y.C.	Public Health Laboratory Services Branch, Centre for Health Protection
A / H7N9	Human	A/Hong Kong/5942/2013	2013-11-30	Asia / Hong Kong (SAR)	EPI_ISL_151417	EPI490879	EPI490880	EPI490878	EPI490882	EPI490875	EPI490881	EPI490877	EPI490876	Gannon Mak (Public Health Laboratory Services Branch, Centre for Health Protection / Virology Division)	Public Health Laboratory Services Branch, Centre for Health Protection	Mak,G.C.; Cheng,P.K.C.; Lo,J.Y.C.	Public Health Laboratory Services Branch, Centre for Health Protection
A / H7N9	Human	A/Hong Kong/734/2014	2014-01-07	Asia / Hong Kong (SAR)	EPI_ISL_153338	EPI498797	EPI498798	EPI498796	EPI498800	EPI498793	EPI498799	EPI498795	EPI498794	Gannon Mak (Public Health Laboratory Services Branch, Centre for Health Protection / Virology Division)	Public Health Laboratory Services Branch, Centre for Health Protection	Mak,G.C.; Cheng,P.K.C.; Lo,J.Y.C.	Public Health Laboratory Services Branch, Centre for Health Protection
A / H7N9	Human	A/Hong Kong/8113530/2014	2014-03-17	Asia / Hong Kong (SAR)	EPI_ISL_157703	EPI509885	EPI509886	EPI509884	EPI509888	EPI509881	EPI509887	EPI509883	EPI509882	Gannon Mak (Public Health Laboratory Services Branch, Centre for Health Protection / Virology Division)	Public Health Laboratory Services Branch, Centre for Health Protection	Mak,G.C.; Cheng,P.K.C.; Lo,J.Y.C.	Public Health Laboratory Services Branch, Centre for Health Protection
A / H7N9	Human	A/Huizhou/01/2013	2013-08-08	Asia / China	EPI_ISL_154827	EPI503496	EPI503497	EPI503518	EPI503499	EPI503500	EPI503501	EPI503502	EPI503503	Initial import	Other Database Import	Guan,D.; Zhang,X.; Zou,L.; Wu,J.; Xiao,H.; Ni,H.; Liang,L.; Zeng,X.; Ke,C.
A / H7N9	Human	A/Hunan/01/2013	2013-04-24	Asia / China / Hunan Province	EPI_ISL_141182	EPI447700	EPI447699	EPI447698	EPI447621	EPI447696	EPI447695	EPI447694	EPI447697	Lei Yang (WHO Chinese National Influenza Center / Virology Institute, Chinese CDC)	WHO Chinese National Influenza Center	Wang,Dayan;Gao,Rongbao;Yang,Lei;Zhou,Shumei;Li,Xiyan;Zhou,Jianfang;Zhu,Wenfei;Guo,Junfeng;Li,Xiaodan;Dong,Jie;Huang,Weijuan;Zhang,Ye;Dong,Libo;Zhao,Xiang;Lu,Jian;Lan,Yu;Shu,Yuelong
A / H7N9	Human	A/Hunan/02/2013	2013-04-25	Asia / China / Hunan Province	EPI_ISL_141183	EPI447693	EPI447692	EPI447691	EPI447622	EPI447689	EPI447688	EPI447687	EPI447690	Lei Yang (WHO Chinese National Influenza Center / Virology Institute, Chinese CDC)	WHO Chinese National Influenza Center	Wang,Dayan;Gao,Rongbao;Yang,Lei;Zhou,Shumei;Li,Xiyan;Zhou,Jianfang;Zhu,Wenfei;Guo,Junfeng;Li,Xiaodan;Dong,Jie;Huang,Weijuan;Zhang,Ye;Dong,Libo;Zhao,Xiang;Lu,Jian;Lan,Yu;Shu,Yuelong
A / H7N9	Human	A/Jiangsu/01/2013	2013-03-30	Asia / China / Jiangsu Provice	EPI_ISL_141158	EPI447922	EPI447920	EPI447919	EPI447596	EPI447917	EPI447916	EPI447915	EPI447918	Lei Yang (WHO Chinese National Influenza Center / Virology Institute, Chinese CDC)	WHO Chinese National Influenza Center	Wang,Dayan;Gao,Rongbao;Yang,Lei;Zhou,Shumei;Li,Xiyan;Zhou,Jianfang;Zhu,Wenfei;Guo,Junfeng;Li,Xiaodan;Dong,Jie;Huang,Weijuan;Zhang,Ye;Dong,Libo;Zhao,Xiang;Lu,Jian;Lan,Yu;Shu,Yuelong
A / H7N9	Human	A/Jiangsu/02/2013	2013-03-31	Asia / China / Jiangsu Provice	EPI_ISL_141162	EPI447877	EPI447876	EPI447874	EPI447601	EPI447872	EPI447870	EPI447868	EPI447873	Lei Yang (WHO Chinese National Influenza Center / Virology Institute, Chinese CDC)	WHO Chinese National Influenza Center	Wang,Dayan;Gao,Rongbao;Yang,Lei;Zhou,Shumei;Li,Xiyan;Zhou,Jianfang;Zhu,Wenfei;Guo,Junfeng;Li,Xiaodan;Dong,Jie;Huang,Weijuan;Zhang,Ye;Dong,Libo;Zhao,Xiang;Lu,Jian;Lan,Yu;Shu,Yuelong
A / H7N9	Human	A/jiangsu/03/2013	2013-04-06	Asia / China / Jiangsu Provice	EPI_ISL_141163	EPI447865	EPI447863	EPI447862	EPI447602	EPI447858	EPI447857	EPI447855	EPI447860	Lei Yang (WHO Chinese National Influenza Center / Virology Institute, Chinese CDC)	WHO Chinese National Influenza Center	Wang,Dayan;Gao,Rongbao;Yang,Lei;Zhou,Shumei;Li,Xiyan;Zhou,Jianfang;Zhu,Wenfei;Guo,Junfeng;Li,Xiaodan;Dong,Jie;Huang,Weijuan;Zhang,Ye;Dong,Libo;Zhao,Xiang;Lu,Jian;Lan,Yu;Shu,Yuelong
A / H7N9	Human	A/Jiangsu/04/2013	2013-04-05	Asia / China / Jiangsu Provice	EPI_ISL_141164	EPI447852	EPI447850	EPI447849	EPI447603	EPI447844	EPI447843	EPI447841	EPI447847	Lei Yang (WHO Chinese National Influenza Center / Virology Institute, Chinese CDC)	WHO Chinese National Influenza Center	Wang,Dayan;Gao,Rongbao;Yang,Lei;Zhou,Shumei;Li,Xiyan;Zhou,Jianfang;Zhu,Wenfei;Guo,Junfeng;Li,Xiaodan;Dong,Jie;Huang,Weijuan;Zhang,Ye;Dong,Libo;Zhao,Xiang;Lu,Jian;Lan,Yu;Shu,Yuelong
A / H7N9	Human	A/Jiangsu/05/2013	2013-04-08	Asia / China / Jiangsu Provice	EPI_ISL_141184	EPI447686	EPI447685	EPI447684	EPI447623	EPI447682	EPI447681	EPI447680	EPI447683	Lei Yang (WHO Chinese National Influenza Center / Virology Institute, Chinese CDC)	WHO Chinese National Influenza Center	Wang,Dayan;Gao,Rongbao;Yang,Lei;Zhou,Shumei;Li,Xiyan;Zhou,Jianfang;Zhu,Wenfei;Guo,Junfeng;Li,Xiaodan;Dong,Jie;Huang,Weijuan;Zhang,Ye;Dong,Libo;Zhao,Xiang;Lu,Jian;Lan,Yu;Shu,Yuelong
A / H7N9	Human	A/Jiangsu/06/2013	2013-04-10	Asia / China / Jiangsu Provice	EPI_ISL_141185	EPI447679	EPI447678	EPI447677	EPI447624	EPI447675	EPI447674	EPI447673	EPI447676	Lei Yang (WHO Chinese National Influenza Center / Virology Institute, Chinese CDC)	WHO Chinese National Influenza Center	Wang,Dayan;Gao,Rongbao;Yang,Lei;Zhou,Shumei;Li,Xiyan;Zhou,Jianfang;Zhu,Wenfei;Guo,Junfeng;Li,Xiaodan;Dong,Jie;Huang,Weijuan;Zhang,Ye;Dong,Libo;Zhao,Xiang;Lu,Jian;Lan,Yu;Shu,Yuelong
A / H7N9	Human	A/Jiangsu/07/2013	2013-04-03	Asia / China / Jiangsu Provice	EPI_ISL_141186	EPI447672	EPI447671	EPI447670	EPI447625	EPI447668	EPI447667	EPI447666	EPI447669	Lei Yang (WHO Chinese National Influenza Center / Virology Institute, Chinese CDC)	WHO Chinese National Influenza Center	Wang,Dayan;Gao,Rongbao;Yang,Lei;Zhou,Shumei;Li,Xiyan;Zhou,Jianfang;Zhu,Wenfei;Guo,Junfeng;Li,Xiaodan;Dong,Jie;Huang,Weijuan;Zhang,Ye;Dong,Libo;Zhao,Xiang;Lu,Jian;Lan,Yu;Shu,Yuelong
A / H7N9	Human	A/Jiangsu/08/2013	2013-04-11	Asia / China / Jiangsu Provice	EPI_ISL_141187	EPI447665	EPI447664	EPI447663	EPI447626	EPI447661	EPI447660	EPI447659	EPI447662	Lei Yang (WHO Chinese National Influenza Center / Virology Institute, Chinese CDC)	WHO Chinese National Influenza Center	Wang,Dayan;Gao,Rongbao;Yang,Lei;Zhou,Shumei;Li,Xiyan;Zhou,Jianfang;Zhu,Wenfei;Guo,Junfeng;Li,Xiaodan;Dong,Jie;Huang,Weijuan;Zhang,Ye;Dong,Libo;Zhao,Xiang;Lu,Jian;Lan,Yu;Shu,Yuelong
A / H7N9	Human	A/Jiangsu/09/2013	2013-04-09	Asia / China / Jiangsu Provice	EPI_ISL_141188	EPI447658	EPI447657	EPI447656	EPI447627	EPI447654	EPI447653	EPI447652	EPI447655	Lei Yang (WHO Chinese National Influenza Center / Virology Institute, Chinese CDC)	WHO Chinese National Influenza Center	Wang,Dayan;Gao,Rongbao;Yang,Lei;Zhou,Shumei;Li,Xiyan;Zhou,Jianfang;Zhu,Wenfei;Guo,Junfeng;Li,Xiaodan;Dong,Jie;Huang,Weijuan;Zhang,Ye;Dong,Libo;Zhao,Xiang;Lu,Jian;Lan,Yu;Shu,Yuelong
A / H7N9	Human	A/Jiangxi/01/2013	2013-04-24	Asia / China / Jiangxi Province	EPI_ISL_141181	EPI447707	EPI447706	EPI447705	EPI447620	EPI447703	EPI447702	EPI447701	EPI447704	Lei Yang (WHO Chinese National Influenza Center / Virology Institute, Chinese CDC)	WHO Chinese National Influenza Center	Wang,Dayan;Gao,Rongbao;Yang,Lei;Zhou,Shumei;Li,Xiyan;Zhou,Jianfang;Zhu,Wenfei;Guo,Junfeng;Li,Xiaodan;Dong,Jie;Huang,Weijuan;Zhang,Ye;Dong,Libo;Zhao,Xiang;Lu,Jian;Lan,Yu;Shu,Yuelong
A / H7N9	Human	A/Nanchang/1/2013	2013-04-24	Asia / China	EPI_ISL_143556	EPI461483	EPI467775	EPI461484	EPI460535	EPI461482	EPI467774	EPI461480	EPI461481	Initial import	Other Database Import	Zhou,X.; Xia,W.; Ni,X.; Fan,G.; Li,H.; Chen,H.
A / H7N9	Human	A/Nanjing/1/2013	2013-03-28	Asia / China	EPI_ISL_142305	EPI453601	EPI453602	EPI453620	EPI453604	EPI453605	EPI453606	EPI453607	EPI453608	Initial import	Other Database Import	Bao,C.; Cui,L.; Zhou,M.; Guo,X.; Hong,L.; Gao,G.F.; Wang,H.; Qi,X.; Ge,Y.; Zhao,K.; Li,W.; Tang,F.; Shi,Z.; Li,Y.
A / H7N9	Human	A/Nanjing/2/2013	2013-04-05	Asia / China	EPI_ISL_153003	EPI497811	EPI497812	EPI497826	EPI497814	EPI497815	EPI497816	EPI497817	EPI497818	Initial import	Other Database Import	Guo,X.; Cui,L.; Zhao,K.; Qi,X.; Zhu,Y.; Shi,Z.; Tang,F.; Zhou,M.; Wang,H.
A / H7N9	Human	A/Nanjing/3/2013	2013-04-19	Asia / China / Jiangsu Provice	EPI_ISL_143663	EPI460764	EPI460765	EPI460766	EPI460767	EPI460768	EPI460769	EPI460770	EPI460771	Lunbiao Cui (Jiangsu Provincial Center for Disease Control & Prevention)	Jiangsu Provincial Center for Disease Control & Prevention		Jiangsu Provincial Center for Disease Control and Prevention
A / H7N9	Human	A/Nanjing/4/2013	2013-04-07	Asia / China	EPI_ISL_153004	EPI497819	EPI497820	EPI497880	EPI497849	EPI497850	EPI497851	EPI497852	EPI497853	Initial import	Other Database Import	Guo,X.; Cui,L.; Zhao,K.; Qi,X.; Zhu,Y.; Shi,Z.; Tang,F.; Zhou,M.; Wang,H.
A / H7N9	Human	A/Nanjing/5/2013	2013-04-25	Asia / China / Jiangsu Provice	EPI_ISL_143664	EPI460772	EPI460773	EPI460774	EPI460775	EPI460776	EPI460777	EPI460778	EPI460779	Lunbiao Cui (Jiangsu Provincial Center for Disease Control & Prevention)	Jiangsu Provincial Center for Disease Control & Prevention
A / H7N9	Human	A/Nanjing/6/2013	2013-04-11	Asia / China	EPI_ISL_153011	EPI497899	EPI497900	EPI497934	EPI497902	EPI497903	EPI497904	EPI497905	EPI497906	Initial import	Other Database Import	Guo,X.; Cui,L.; Zhao,K.; Qi,X.; Zhu,Y.; Shi,Z.; Tang,F.; Zhou,M.; Wang,H.
A / H7N9	Human	A/Nanjing/7/2013	2013-04-13	Asia / China	EPI_ISL_153013	EPI497915	EPI497916	EPI497940	EPI497918	EPI497919	EPI497920	EPI497921	EPI497922	Initial import	Other Database Import	Guo,X.; Cui,L.; Zhao,K.; Qi,X.; Zhu,Y.; Shi,Z.; Tang,F.; Zhou,M.; Wang,H.
A / H7N9	Human	A/Nanjing/f0874/2013	2013-04-09	Asia / China / Jiangsu Provice	EPI_ISL_143658	EPI460748	EPI460749	EPI460750	EPI460751	EPI460752	EPI460753	EPI460754	EPI460755	Lunbiao Cui (Jiangsu Provincial Center for Disease Control & Prevention)	Jiangsu Provincial Center for Disease Control & Prevention		Jiangsu Provincial Center for Disease Control and Prevention
A / H7N9	Human	A/Nanjing/M2/2013	2013-04-26	Asia / China / Jiangsu Provice	EPI_ISL_141601	EPI453647	EPI453648	EPI453649	EPI450526	EPI453650	EPI450527	EPI453651	EPI453652	Lunbiao Cui (Jiangsu Provincial Center for Disease Control & Prevention)	Jiangsu Provincial Center for Disease Control & Prevention		Jiangsu Provincial Center for Disease Control and Prevention
A / H7N9	Human	A/Shandong/01/2013	2013-04-21	Asia / China / Shandong Province	EPI_ISL_141179	EPI447721	EPI447720	EPI447719	EPI447618	EPI447717	EPI447716	EPI447715	EPI447718	Lei Yang (WHO Chinese National Influenza Center / Virology Institute, Chinese CDC)	WHO Chinese National Influenza Center	Wang,Dayan;Gao,Rongbao;Yang,Lei;Zhou,Shumei;Li,Xiyan;Zhou,Jianfang;Zhu,Wenfei;Guo,Junfeng;Li,Xiaodan;Dong,Jie;Huang,Weijuan;Zhang,Ye;Dong,Libo;Zhao,Xiang;Lu,Jian;Lan,Yu;Shu,Yuelong
A / H7N9	Human	A/Shanghai/01/2014	2014-01-03	Asia / China	EPI_ISL_162470	EPI531475	EPI531474	EPI531492	EPI531468	EPI531471	EPI531470	EPI531469	EPI531472	Initial import	Other Database Import	Zhang,W.; Xu,L.; Tian,D.; Liu,Y.; Hu,Y.
A / H7N9	Human	A/shanghai/05/2013	2013-04-02	Asia / China / Shanghai Municipality	EPI_ISL_141159	EPI447911	EPI447910	EPI447908	EPI447598	EPI447904	EPI447903	EPI447901	EPI447906	Lei Yang (WHO Chinese National Influenza Center / Virology Institute, Chinese CDC)	WHO Chinese National Influenza Center	Wang,Dayan;Gao,Rongbao;Yang,Lei;Zhou,Shumei;Li,Xiyan;Zhou,Jianfang;Zhu,Wenfei;Guo,Junfeng;Li,Xiaodan;Dong,Jie;Huang,Weijuan;Zhang,Ye;Dong,Libo;Zhao,Xiang;Lu,Jian;Lan,Yu;Shu,Yuelong
A / H7N9	Human	A/Shanghai/06-A/2013	2013-04-10	Asia / China / Shanghai Municipality	EPI_ISL_141166	EPI447824	EPI447822	EPI447820	EPI447605	EPI447817	EPI447815	EPI447813	EPI447819	Lei Yang (WHO Chinese National Influenza Center / Virology Institute, Chinese CDC)	WHO Chinese National Influenza Center	Wang,Dayan;Gao,Rongbao;Yang,Lei;Zhou,Shumei;Li,Xiyan;Zhou,Jianfang;Zhu,Wenfei;Guo,Junfeng;Li,Xiaodan;Dong,Jie;Huang,Weijuan;Zhang,Ye;Dong,Libo;Zhao,Xiang;Lu,Jian;Lan,Yu;Shu,Yuelong
A / H7N9	Human	A/Shanghai/07/2013	2013-03-18	Asia / China / Shanghai Municipality	EPI_ISL_141160	EPI447898	EPI447897	EPI447896	EPI447599	EPI447894	EPI447893	EPI447892	EPI447895	Lei Yang (WHO Chinese National Influenza Center / Virology Institute, Chinese CDC)	WHO Chinese National Influenza Center	Wang,Dayan;Gao,Rongbao;Yang,Lei;Zhou,Shumei;Li,Xiyan;Zhou,Jianfang;Zhu,Wenfei;Guo,Junfeng;Li,Xiaodan;Dong,Jie;Huang,Weijuan;Zhang,Ye;Dong,Libo;Zhao,Xiang;Lu,Jian;Lan,Yu;Shu,Yuelong
A / H7N9	Human	A/Shanghai/1/2013	2013-02-26	Asia / China / Shanghai Municipality	EPI_ISL_138737	EPI439488	EPI439489	EPI439490	EPI439486	EPI439491	EPI439487	EPI439493	EPI439494	Lei Yang (WHO Chinese National Influenza Center / Virology Institute, Chinese CDC)	WHO Chinese National Influenza Center
A / H7N9	Human	A/Shanghai/10/2013	2013-04-09	Asia / China / Shanghai Municipality	EPI_ISL_141167	EPI447810	EPI447809	EPI447807	EPI447606	EPI447805	EPI447804	EPI447803	EPI447806	Lei Yang (WHO Chinese National Influenza Center / Virology Institute, Chinese CDC)	WHO Chinese National Influenza Center	Wang,Dayan;Gao,Rongbao;Yang,Lei;Zhou,Shumei;Li,Xiyan;Zhou,Jianfang;Zhu,Wenfei;Guo,Junfeng;Li,Xiaodan;Dong,Jie;Huang,Weijuan;Zhang,Ye;Dong,Libo;Zhao,Xiang;Lu,Jian;Lan,Yu;Shu,Yuelong
A / H7N9	Human	A/Shanghai/11/2013	2013-04-10	Asia / China / Shanghai Municipality	EPI_ISL_141168	EPI447802	EPI447801	EPI447800	EPI447607	EPI447798	EPI447797	EPI447796	EPI447799	Lei Yang (WHO Chinese National Influenza Center / Virology Institute, Chinese CDC)	WHO Chinese National Influenza Center	Wang,Dayan;Gao,Rongbao;Yang,Lei;Zhou,Shumei;Li,Xiyan;Zhou,Jianfang;Zhu,Wenfei;Guo,Junfeng;Li,Xiaodan;Dong,Jie;Huang,Weijuan;Zhang,Ye;Dong,Libo;Zhao,Xiang;Lu,Jian;Lan,Yu;Shu,Yuelong
A / H7N9	Human	A/Shanghai/12/2013	2013-04-10	Asia / China / Shanghai Municipality	EPI_ISL_141169	EPI447794	EPI447793	EPI447791	EPI447608	EPI447788	EPI447787	EPI447786	EPI447789	Lei Yang (WHO Chinese National Influenza Center / Virology Institute, Chinese CDC)	WHO Chinese National Influenza Center	Wang,Dayan;Gao,Rongbao;Yang,Lei;Zhou,Shumei;Li,Xiyan;Zhou,Jianfang;Zhu,Wenfei;Guo,Junfeng;Li,Xiaodan;Dong,Jie;Huang,Weijuan;Zhang,Ye;Dong,Libo;Zhao,Xiang;Lu,Jian;Lan,Yu;Shu,Yuelong
A / H7N9	Human	A/Shanghai/13/2013	2013-04-10	Asia / China / Shanghai Municipality	EPI_ISL_141170	EPI447785	EPI447784	EPI447783	EPI447609	EPI447781	EPI447780	EPI447779	EPI447782	Lei Yang (WHO Chinese National Influenza Center / Virology Institute, Chinese CDC)	WHO Chinese National Influenza Center	Wang,Dayan;Gao,Rongbao;Yang,Lei;Zhou,Shumei;Li,Xiyan;Zhou,Jianfang;Zhu,Wenfei;Guo,Junfeng;Li,Xiaodan;Dong,Jie;Huang,Weijuan;Zhang,Ye;Dong,Libo;Zhao,Xiang;Lu,Jian;Lan,Yu;Shu,Yuelong
A / H7N9	Human	A/Shanghai/14/2013	2013-04-10	Asia / China / Shanghai Municipality	EPI_ISL_141171	EPI447778	EPI447777	EPI447775	EPI447610	EPI447773	EPI447772	EPI447771	EPI447774	Lei Yang (WHO Chinese National Influenza Center / Virology Institute, Chinese CDC)	WHO Chinese National Influenza Center	Wang,Dayan;Gao,Rongbao;Yang,Lei;Zhou,Shumei;Li,Xiyan;Zhou,Jianfang;Zhu,Wenfei;Guo,Junfeng;Li,Xiaodan;Dong,Jie;Huang,Weijuan;Zhang,Ye;Dong,Libo;Zhao,Xiang;Lu,Jian;Lan,Yu;Shu,Yuelong
A / H7N9	Human	A/Shanghai/15/2013	2013-04-09	Asia / China / Shanghai Municipality	EPI_ISL_141176	EPI447742	EPI447741	EPI447740	EPI447615	EPI447738	EPI447737	EPI447736	EPI447739	Lei Yang (WHO Chinese National Influenza Center / Virology Institute, Chinese CDC)	WHO Chinese National Influenza Center	Wang,Dayan;Gao,Rongbao;Yang,Lei;Zhou,Shumei;Li,Xiyan;Zhou,Jianfang;Zhu,Wenfei;Guo,Junfeng;Li,Xiaodan;Dong,Jie;Huang,Weijuan;Zhang,Ye;Dong,Libo;Zhao,Xiang;Lu,Jian;Lan,Yu;Shu,Yuelong
A / H7N9	Human	A/Shanghai/16/2013	2013-04-10	Asia / China / Shanghai Municipality	EPI_ISL_141177	EPI447735	EPI447734	EPI447733	EPI447616	EPI447731	EPI447730	EPI447729	EPI447732	Lei Yang (WHO Chinese National Influenza Center / Virology Institute, Chinese CDC)	WHO Chinese National Influenza Center	Wang,Dayan;Gao,Rongbao;Yang,Lei;Zhou,Shumei;Li,Xiyan;Zhou,Jianfang;Zhu,Wenfei;Guo,Junfeng;Li,Xiaodan;Dong,Jie;Huang,Weijuan;Zhang,Ye;Dong,Libo;Zhao,Xiang;Lu,Jian;Lan,Yu;Shu,Yuelong
A / H7N9	Human	A/Shanghai/17/2013	2013-04-03	Asia / China / Shanghai Municipality	EPI_ISL_141172	EPI447770	EPI447769	EPI447768	EPI447611	EPI447766	EPI447765	EPI447764	EPI447767	Lei Yang (WHO Chinese National Influenza Center / Virology Institute, Chinese CDC)	WHO Chinese National Influenza Center	Wang,Dayan;Gao,Rongbao;Yang,Lei;Zhou,Shumei;Li,Xiyan;Zhou,Jianfang;Zhu,Wenfei;Guo,Junfeng;Li,Xiaodan;Dong,Jie;Huang,Weijuan;Zhang,Ye;Dong,Libo;Zhao,Xiang;Lu,Jian;Lan,Yu;Shu,Yuelong
A / H7N9	Human	A/Shanghai/2/2013	2013-03-05	Asia / China / Shanghai Municipality	EPI_ISL_138738	EPI439495	EPI439501	EPI439498	EPI439502	EPI439496	EPI439500	EPI439497	EPI439499	Lei Yang (WHO Chinese National Influenza Center / Virology Institute, Chinese CDC)	WHO Chinese National Influenza Center
A / H7N9	Human	A/Shanghai/3/2013	2013-02-27	Asia / China / Shanghai Municipality	EPI_ISL_139649	EPI447961	EPI447960	EPI447959	EPI443022	EPI447956	EPI443023	EPI443024	EPI447958	Lei Yang (WHO Chinese National Influenza Center / Virology Institute, Chinese CDC)	WHO Chinese National Influenza Center	Wang,Dayan;Gao,Rongbao;Yang,Lei;Zhou,Shumei;Li,Xiyan;Zhou,Jianfang;Zhu,Wenfei;Guo,Junfeng;Li,Xiaodan;Dong,Jie;Huang,Weijuan;Zhang,Ye;Dong,Libo;Zhao,Xiang;Lu,Jian;Lan,Yu;Shu,Yuelong
A / H7N9	Human	A/Shanghai/4/2013	2013-03-09	Asia / China / Shanghai Municipality	EPI_ISL_139650	EPI447951	EPI447950	EPI447949	EPI443025	EPI447946	EPI443026	EPI443027	EPI447948	Lei Yang (WHO Chinese National Influenza Center / Virology Institute, Chinese CDC)	WHO Chinese National Influenza Center	Wang,Dayan;Gao,Rongbao;Yang,Lei;Zhou,Shumei;Li,Xiyan;Zhou,Jianfang;Zhu,Wenfei;Guo,Junfeng;Li,Xiaodan;Dong,Jie;Huang,Weijuan;Zhang,Ye;Dong,Libo;Zhao,Xiang;Lu,Jian;Lan,Yu;Shu,Yuelong
A / H7N9	Human	A/Shanghai/4664T/2013	2013-03-05	Asia / China	EPI_ISL_140924	EPI446963	EPI446964	EPI446960	EPI446962	EPI446980	EPI446965	EPI446961	EPI446966	Initial import	Other Database Import	Hu,Y.
A / H7N9	Human	A/Shanghai/5190T/2013	2013-05	Asia / China / Shanghai Municipality	EPI_ISL_155653	EPI504721	EPI504720	EPI504734	EPI504714	EPI504716	EPI504715	EPI504717	EPI504718	Initial import	Other Database Import	Hu,Y.
A / H7N9	Human	A/Shanghai/8/2013	2013-04-07	Asia / China / Shanghai Municipality	EPI_ISL_141173	EPI447763	EPI447762	EPI447761	EPI447612	EPI447759	EPI447758	EPI447757	EPI447760	Lei Yang (WHO Chinese National Influenza Center / Virology Institute, Chinese CDC)	WHO Chinese National Influenza Center	Wang,Dayan;Gao,Rongbao;Yang,Lei;Zhou,Shumei;Li,Xiyan;Zhou,Jianfang;Zhu,Wenfei;Guo,Junfeng;Li,Xiaodan;Dong,Jie;Huang,Weijuan;Zhang,Ye;Dong,Libo;Zhao,Xiang;Lu,Jian;Lan,Yu;Shu,Yuelong
A / H7N9	Human	A/Shanghai/9/2013	2013-04-08	Asia / China / Shanghai Municipality	EPI_ISL_141174	EPI447756	EPI447755	EPI447754	EPI447613	EPI447752	EPI447751	EPI447750	EPI447753	Lei Yang (WHO Chinese National Influenza Center / Virology Institute, Chinese CDC)	WHO Chinese National Influenza Center	Wang,Dayan;Gao,Rongbao;Yang,Lei;Zhou,Shumei;Li,Xiyan;Zhou,Jianfang;Zhu,Wenfei;Guo,Junfeng;Li,Xiaodan;Dong,Jie;Huang,Weijuan;Zhang,Ye;Dong,Libo;Zhao,Xiang;Lu,Jian;Lan,Yu;Shu,Yuelong
A / H7N9	Human	A/Shanghai/MH01/2013	2013-04-17	Asia / China	EPI_ISL_166490	EPI542309	EPI542310	EPI542255	EPI542311	EPI542312	EPI542313	EPI542314	EPI542315	Initial import	Other Database Import	Zhao,B.H.; Zhang,X.; Pei,E.L.; Teng,Z.; Yu,X.L.; Shen,J.R.; Gao,Y.; Yuan,Z.G.; Wu,F.
A / H7N9	Human	A/Shantou/1001/2014	2014-03-10	Asia / China / Guangdong	EPI_ISL_162618	EPI531807	EPI531808	EPI531806	EPI531769	EPI531762	EPI531768	EPI531764	EPI531763	Amber Farooqui (Shantou University Medical College / Int. Inst. of Infection and Immunity)	Shantou University Medical College		Shantou University Medical College
A / H7N9	Human	A/Shantou/1002/2014	2014-03-23	Asia / China / Guangdong	EPI_ISL_162619	EPI531810	EPI531811	EPI531809	EPI531777	EPI531770	EPI531776	EPI531772	EPI531771	Amber Farooqui (Shantou University Medical College / Int. Inst. of Infection and Immunity)	Shantou University Medical College		Shantou University Medical College
A / H7N9	Human	A/Shantou/1003/2014	2014-04-11	Asia / China / Guangdong	EPI_ISL_162620	EPI531813	EPI531814	EPI531812	EPI531785	EPI531778	EPI531784	EPI531780	EPI531779	Amber Farooqui (Shantou University Medical College / Int. Inst. of Infection and Immunity)	Shantou University Medical College		Shantou University Medical College
A / H7N9	Human	A/Shantou/1004/2014	2014-04-19	Asia / China / Guangdong	EPI_ISL_162621	EPI531816	EPI531817	EPI531815	EPI531793	EPI531786	EPI531792	EPI531788	EPI531787	Amber Farooqui (Shantou University Medical College / Int. Inst. of Infection and Immunity)	Shantou University Medical College		Shantou University Medical College
A / H7N9	Human	A/Suzhou/3/2013	2013-04-09	Asia / China	EPI_ISL_153010	EPI497891	EPI497892	EPI497930	EPI497894	EPI497895	EPI497896	EPI497897	EPI497898	Initial import	Other Database Import	Guo,X.; Cui,L.; Zhao,K.; Qi,X.; Zhu,Y.; Shi,Z.; Tang,F.; Zhou,M.; Wang,H.
A / H7N9	Human	A/Suzhou/5/2013	2013-04-12	Asia / China	EPI_ISL_153012	EPI497907	EPI497908	EPI497937	EPI497910	EPI497911	EPI497912	EPI497913	EPI497914	Initial import	Other Database Import	Guo,X.; Cui,L.; Zhao,K.; Qi,X.; Zhu,Y.; Shi,Z.; Tang,F.; Zhou,M.; Wang,H.
A / H7N9	Human	A/Taiwan/1/2013	2013-04-24	Asia / Taiwan / T'ai-pei Shih	EPI_ISL_140356	EPI445909	EPI445910	EPI445911	EPI445912	EPI445913	EPI445914	EPI445915	EPI445916	Ji-Rong Yang (Taiwan CDC)	Taiwan CDC	Ji-Rong, Yang; Ming-Tsan, Liu; Ho-Sheng, Wu	National Influenza Center, Centers for Disease Control
A / H7N9	Human	A/Taiwan/1/2014	2014-04-21	Asia / Taiwan / T'ai-pei Shih	EPI_ISL_160435	EPI531794	EPI531795	EPI531796	EPI521915	EPI531797	EPI521916	EPI531798	EPI531799	Ji-Rong Yang (Taiwan CDC)	Taiwan CDC		Centers for Disease Control
A / H7N9	Human	A/Taiwan/2/2014	2014-04-24	Asia / Taiwan / T'ai-pei Shih	EPI_ISL_160436	EPI531800	EPI531801	EPI531802	EPI521917	EPI531803	EPI521919	EPI531804	EPI531805	Ji-Rong Yang (Taiwan CDC)	Taiwan CDC		Centers for Disease Control
A / H7N9	Human	A/Taiwan/3/2013	2013-12-27	Asia / Taiwan / T'ai-pei Shih	EPI_ISL_166324	EPI541771	EPI541772	EPI541773	EPI541774	EPI541775	EPI541776	EPI541777	EPI541778	Ji-Rong Yang (Taiwan CDC)	Taiwan CDC		Centers for Disease Control
A / H7N9	Human	A/Taiwan/S02076/2013	2013-04-22	Asia / Taiwan	EPI_ISL_142187	EPI452257	EPI452258	EPI452274	EPI452260	EPI452261	EPI452262	EPI452263	EPI452264	Initial import	Other Database Import	Chang,S.-C.; Chang,S.-Y.
A / H7N9	Human	A/Taiwan/T02081/2013	2013-04-22	Asia / Taiwan	EPI_ISL_142188	EPI452265	EPI452266	EPI452275	EPI452268	EPI452269	EPI452270	EPI452271	EPI452272	Initial import	Other Database Import	Chang,S.-C.; Chang,S.-Y.
A / H7N9	Human	A/Wuxi/1/2013	2013-03-31	Asia / China	EPI_ISL_145651	EPI467302	EPI467303	EPI467320	EPI467305	EPI467306	EPI467307	EPI467308	EPI467309	Initial import	Other Database Import	Qi,X.; Qian,Y.H.; Bao,C.J.; Guo,X.L.; Cui,L.B.; Tang,F.Y.; Ji,H.; Huang,Y.; Cai,P.Q.; Lu,B.; Xu,K.; Shi,C.; Zhu,F.C.; Zhou,M.H.; Wang,H.; Zhao,K.; Yu,H.; Deng,F.; Qin,Y.; Shi,Z.
A / H7N9	Human	A/Wuxi/2/2013	2013-03-31	Asia / China	EPI_ISL_145652	EPI467310	EPI467311	EPI467323	EPI467313	EPI467314	EPI467315	EPI467316	EPI467317	Initial import	Other Database Import	Qi,X.; Qian,Y.H.; Bao,C.J.; Guo,X.L.; Cui,L.B.; Tang,F.Y.; Ji,H.; Huang,Y.; Cai,P.Q.; Lu,B.; Xu,K.; Shi,C.; Zhu,F.C.; Zhou,M.H.; Wang,H.; Zhao,K.; Yu,H.; Deng,F.; Qin,Y.; Shi,Z.
A / H7N9	Human	A/Wuxi/3/2013	2013-04-07	Asia / China	EPI_ISL_153008	EPI497862	EPI497863	EPI497886	EPI497865	EPI497866	EPI497867	EPI497868	EPI497869	Initial import	Other Database Import	Guo,X.; Cui,L.; Zhao,K.; Qi,X.; Zhu,Y.; Shi,Z.; Tang,F.; Zhou,M.; Wang,H.
A / H7N9	Human	A/Wuxi/4/2013	2013-04-07	Asia / China	EPI_ISL_153009	EPI497870	EPI497871	EPI497890	EPI497873	EPI497874	EPI497875	EPI497876	EPI497877	Initial import	Other Database Import	Guo,X.; Cui,L.; Zhao,K.; Qi,X.; Zhu,Y.; Shi,Z.; Tang,F.; Zhou,M.; Wang,H.
A / H7N9	Human	A/Xuzhou/1/2013	2013-04-25	Asia / China	EPI_ISL_153078	EPI498095	EPI498096	EPI498105	EPI498098	EPI498099	EPI498100	EPI498101	EPI498102	Initial import	Other Database Import	Guo,X.; Cui,L.; Zhao,K.; Qi,X.; Yu,H.; Zhou,M.; Shi,Z.; Ge,Y.; Wang,H.; Tang,F.
A / H7N9	Human	A/Zhejiang/1/2013	2013-03-24	Asia / China / Zhejiang	EPI_ISL_139652	EPI443031	EPI443032	EPI443033	EPI443034	EPI443035	EPI443036	EPI443037	EPI443038	Yi Sun (Zhejiang Provincial Center for Disease Control and Prevention)	Zhejiang Provincial Center for Disease Control and Prevention	Sun, Y; Zhang, YJ	Zhejiang Provincial Center for Disease Control and Prevention
A / H7N9	Human	A/Zhejiang/2/2013	2013-04-03	Asia / China / Zhejiang	EPI_ISL_139653	EPI443039	EPI443040	EPI443041	EPI443042	EPI443043	EPI443044	EPI443045	EPI443046	Yi Sun (Zhejiang Provincial Center for Disease Control and Prevention)	Zhejiang Provincial Center for Disease Control and Prevention	Sun, Y; Zhang, YJ	Zhejiang Provincial Center for Disease Control and Prevention
A / H7N9	Human	A/Zhejiang/20/2013	2013-04-24	Asia / China / Zhejiang	EPI_ISL_148727	EPI477399	EPI477400	EPI477401	EPI477402	EPI477403	EPI477404	EPI477405	EPI477406	Yi Sun (Zhejiang Provincial Center for Disease Control and Prevention)	Zhejiang Provincial Center for Disease Control and Prevention	Sun, Y; Zhang, YJ	Zhejiang Provincial Center for Disease Control and Prevention
A / H7N9	Human	A/Zhejiang/22/2013	2013-10-14	Asia / China / Zhejiang	EPI_ISL_148728	EPI477407	EPI477408	EPI477409	EPI477410	EPI477411	EPI477412	EPI477413	EPI477414	Yi Sun (Zhejiang Provincial Center for Disease Control and Prevention)	Zhejiang Provincial Center for Disease Control and Prevention	Sun, Y; Zhang, YJ	Zhejiang Provincial Center for Disease Control and Prevention
A / H7N9	Human	A/Zhejiang/7/2014	2014-02-24	Asia / China / Zhejiang	EPI_ISL_163320	EPI533240	EPI533241	EPI533242	EPI533243	EPI533244	EPI533245	EPI533254	EPI533246	Yi Sun (Zhejiang Provincial Center for Disease Control and Prevention)	Zhejiang Provincial Center for Disease Control and Prevention	Sun, Y; Zhang, YJ	Zhejiang Provincial Center for Disease Control and Prevention
A / H7N9	Human	A/Zhejiang/8/2014	2014-02-27	Asia / China / Zhejiang	EPI_ISL_163321	EPI533247	EPI533248	EPI533249	EPI533250	EPI533251	EPI533252	EPI533255	EPI533253	Yi Sun (Zhejiang Provincial Center for Disease Control and Prevention)	Zhejiang Provincial Center for Disease Control and Prevention	Sun, Y; Zhang, YJ	Zhejiang Provincial Center for Disease Control and Prevention
A / H7N9	Human	A/Zhejiang/DTID-ZJU01/2013	2013-04-03	Asia / China	EPI_ISL_139364	EPI441801	EPI441800	EPI441795	EPI441794	EPI441796	EPI441797	EPI441798	EPI441799	Initial import	Other Database Import	Chen,H.-L.; Yuen,K.-Y.; Chen,Y.; Wu,N.P.; Yang,S.G.; Wo,J.E.; Yao,H.P.; Liang,W.F.; Cui,D.W.; Wu,H.B.; Li,L.J.
A / H7N9	Human	A/Zhejiang/DTID-ZJU10/2013	2013-10-14	Asia / China / Zhejiang Province	EPI_ISL_148744	EPI482857	EPI477447	EPI477448	EPI477450	EPI477449	EPI477451	EPI477452	EPI477453	Liu Yan (Shanghai Zhijiang Biotechnology Co.,Ltd)	Shanghai Zhijiang Biotechnology Co.,Ltd	Chen,Yu; Cui,Da-wei; Zheng,Shu-fa; Yu,Fei; Yang,Shi-gui; Yao,Hang-ping; Chen,Hong-lin; Yuen,Kwok-yung; Li,Lan-juan	The First Affiliated Hospital, College of Medicine, Zhejiang University
A / H7N9	Human	A/Zhejiang/HZ1/2013	2013-04	Asia / China	EPI_ISL_142231	EPI453482	EPI453478	EPI453476	EPI453480	EPI453475	EPI453477	EPI453481	EPI453479	Initial import	Other Database Import	Wu,H.; Wu,N.; Guo,C.; Li,L.
A / H7N9	Human	A/Zhejiang/LS01/2014	2014-02-08	Asia / China	EPI_ISL_166435	EPI542090	EPI542091	EPI542092	EPI542093	EPI542094	EPI542095	EPI542096	EPI542097	Initial import	Other Database Import	Lei,Y.L.; Wang,X.G.; Mao,H.Y.
A / H7N9	Human	A/Zhenjiang/1/2013	2013-04-07	Asia / China	EPI_ISL_153007	EPI497854	EPI497855	EPI497883	EPI497857	EPI497858	EPI497859	EPI497860	EPI497861	Initial import	Other Database Import	Guo,X.; Cui,L.; Zhao,K.; Qi,X.; Zhu,Y.; Shi,Z.; Tang,F.; Zhou,M.; Wang,H.
