# Supplementary material for: Genetic diversity of the 2013–14 human isolates of influenza H7N9 in China
Source: BMC Infect Dis. 2015 Feb 28;15:109. doi: 10.1186/s12879-015-0829-8 (PMC4352237; doi:10.1186/s12879-015-0829-8)
Supplement: Additional file 2: Table S2. — Frequency of nucleotide substitutions in the H7N9 Shantou isolates. [file 12879_2015_829_MOESM2_ESM.xlsx]

## Sheet: Substitution_frequencies
Supplementary Table 1. Frequency of nucleotide substitutions in the H7N9 Shantou isolates aFor each substitution, the reference nucleotide is the consensus nucleotide reported by JalView (http://www.jalview.org) while analyzing the aligned protein sequences from the isolates of the Eastern cluster. bYellow highlight indicates that the substitution is present in the four strains, but not detected …
Segment (protein)	Nucleotide substitutiona,b,c	Aminoacid changed	A/Shantou/1001/2014e	A/Shantou/1002/2014	A/Shantou/1003/2014	A/Shantou/1004/2014e
HA	A111G	-/-	100	100	100	100
HA	A175G	I59V (H3: I67V)	59.62
HA	G194A	R65K (H3: R73K)		100	100	100
HA	A198G	-/-		100	100	100
HA	A219G	-/-		100	100	100
HA	A286G	I96V (H3: I104V)			12.96
HA	A303G	-/-		100	100	100
HA	A387G	-/-				100
HA	G427A	A143T (H3: A151T)			16.26
HA	G505A	A169T (H3: A176T)				18.02
HA	A627G	-/-		100	100	100
HA	T704A	L235Q (H3: L242Q)	5.73		56.3	7.27
HA	A712G	R238G (H3: R245G)				7.99
HA	A840G	-/-		100	100	100
HA	G885A	-/-		100	100	100
HA	A1134G	-/-	100	100	100	100
HA	T1155C	-/-		100	100	100
HA	A1208G	E403G (H3: E409G)	100	100	100	100
HA	T1407G	-/-	100	100	100	100
HA	A1608G	I536M (H3: I542M)		100
HA	A1647G	-/-			100	100
HA	G1650A	-/-		100
MP (M1)	A441G	-/-	100
MP (M1)	G480A	-/-				6.43
MP (M1)	C510T	-/-	100	100	100	100
MP (M1)	G598A	A200T		100
MP (M1)	A651G	-/-	100
MP (M2)	G760T	E24D	100	100	100	100
MP (M2)	G767A	V27I	100	100	100	100
MP (M2)	T784C	-/-			100	100
MP (M2)	T880C	-/-	100	100	100	100
NA	T65C	V22A (N2: V22A)	100	100	100	100
NA	G145A	E49K (N2: E50K)	100
NA	G230A	S77N (N2: S78N)	100	100	100	100
NA	G308C	R103T N2: R104T)		4.6
NA	G650A	R217Q (N2: R220Q)	100	100	100	100
NA	G1098A	-/-			100
NA	A1107G	-/-	100	100	100
NA	A1182G	-/-		100
NA	T1254C	-/-	100	100	100	100
NA	A1306G	T436A (N2: T439A)			100
NA	G1326A	-/-	100	100	100	100
NP	T9C	-/-		100	100	100
NP	G296A	R99K		100
NP	A309G	-/-	100	100	100	100
NP	G447A	-/-	100	100	100	100
NP	T468C	-/-	100
NP	G549A	-/-				17.65
NP	T948C	-/-		100	100	100
NP	G1009T	A337S		100
NP	G1113A	M371I			100
NP	G1197A	-/-	100	100	100	100
NP	C1398T	-/-	100	100	100	100
NP	C1434T	-/-	100	100		100
NS (NS1)	G131A	R44K			100	100
NS (NS1)	G143T	S48I	63	100	100	100
NS (NS1)	G244C	A82P	100	100	100	100
NS (NS1)	A354G	-/-				15.08
NS (NS1)	A367G	I123V		100
NS (NS1)	G372A	-/-	100	100	100	100
NS (NS1)	C464G	A155G	100
NS (NS1)	G619A	D207N	30.59
NS (NEP)	A736G	-/-	100	100	100	100
PA	G84A	-/-	100
PA	C420A	-/-	100	100	100	100
PA	C636T	-/-	100	100	100	100
PA	C811T	P271S	100	100	100	100
PA	T822C	-/-				100
PA	A961T + A962G	N321C	100	100	100	100
PA	C1005A	-/-				100
PA	C1033T	L345F	59.41
PA	C1356T	-/-	100	100	100	100
PA	A1524G	-/-	100	100	100	100
PA	T1656C	-/-		100
PB1	A102G	-/-		100	100	100
PB1	T210C	-/-	100	100	100	100
PB1	C282T	-/-	100	100	100	100
PB1	G289A	E97K				15.54
PB1	A331G	M111V				11.17
PB1	A363G	-/-				100
PB1	G396A	-/-				100
PB1	G418T	A140S				17.2
PB1	C507T	-/-		8.46
PB1	C664T	-/-	100	100	100	100
PB1	T828C	-/-	100	100	100	100
PB1	G1120A	A374T			18.28
PB1	A1152G	-/-				5.13
PB1	T1194C	-/-			100	100
PB1	G1281A	-/-	100	100	100	100
PB1	C1572T	-/-			100	100
PB1	G1688A	R563K	35.69
PB1	A1729G	K577E		100
PB1	A1907G	E636G	100	97.5	100	97
PB1	T2022C	-/-		100
PB1	G2112A	-/-			100
PB1	G2157T	-/-	100	100	100	100
PB2	A187G	I63V	100
PB2	A264G	-/-	100	100	100	100
PB2	A501T	-/-	100	100	100	100
PB2	A534G	-/-			100
PB2	A672G	-/-	100	100	100	100
PB2	C732T	-/-	100	100	100	100
PB2	G828A	-/-	100
PB2	A1043G	N348S	100
PB2	G1064A	R355K	100	100	100	100
PB2	A1068T	-/-	100	100	100	100
PB2	C1116T	-/-	100	100	100	100
PB2	C1185T	-/-	100	100	100	100
PB2	A1317G	-/-	100
PB2	G1449A	M483I				9.65
PB2	C1470T	-/-	100	100	100	100
PB2	T1500G	-/-	100
PB2	G1710A or G1710T	M570I			100 (G1710A)	11.7 (G1710T)
PB2	A1879G	K627E		100
PB2	G1890A	-/-				18.39
PB2	C1971T	-/-	100	100	100	100
PB2	A2136G	-/-	100	100	100	100
PB2	A2144G	N715S	100
PB2	G2151A	-/-	100
